# Supplementary material for: All-Ceramic Passive Wireless Temperature Sensor Realized by Tin-Doped Indium Oxide (ITO) Electrodes for Harsh Environment Applications
Source: Sensors (Basel). 2022 Mar 10;22(6):2165. doi: 10.3390/s22062165 (PMC8950959; doi:10.3390/s22062165)
Supplement: Supplementary file 1 [file sensors-22-02165-s001.zip]

Archive with 1 entries (1 files):
- sensors-1604708-supplementary.pdf
